# Supplementary material for: Computational Modeling and Imaging of the Intracellular Oxygen Gradient
Source: Int J Mol Sci. 2022 Oct 20;23(20):12597. doi: 10.3390/ijms232012597 (PMC9604273; doi:10.3390/ijms232012597)
Supplement: Supplementary file 1 [file ijms-23-12597-s001.zip]

Archive with 1 entries (1 files):
- ijms-1926698-supplementary.pdf
